# Supplementary material for: TLR3 and TLR7 RNA Sensor Activation during SARS-CoV-2 Infection
Source: Microorganisms. 2021 Aug 26;9(9):1820. doi: 10.3390/microorganisms9091820 (PMC8465566; doi:10.3390/microorganisms9091820)
Supplement: Supplementary file 1 [file microorganisms-09-01820-s001.zip]

Archive with 1 entries (1 files):
- microorganisms-1332308-supplementary.pdf
